# Supplementary material for: A Combined Solution and Solid-State Study on the Tautomerism of an Azocalix[4]arene Chromoionophore
Source: Molecules. 2023 Jun 12;28(12):4704. doi: 10.3390/molecules28124704 (PMC10304982; doi:10.3390/molecules28124704)
Supplement: Supplementary file 1 [file molecules-28-04704-s001.zip]

Archive with 1 entries (1 files):
- molecules-2421873-supplementary.pdf
